# Supplementary material for: Targeting collagen XVIII improves the efficiency of ErbB inhibitors in breast cancer models
Source: J Clin Invest. 2023 Sep 15;133(18):e159181. doi: 10.1172/JCI159181 (PMC10702473; doi:10.1172/JCI159181)
Supplement: Supplemental table 3 [file jci-133-159181-s042.xlsx]

## Sheet: Table 3A
Devarajan et al.
Table 3A. Cytoplasmic ColXVIII IHC scores in the Uppsala/Umeå BC cohort stratified by nuclear grades and molecular subtypes.
Umeå/Uppsala cohort (N=630)							Umeå/Uppsala cohort (N=630)
Numbers of cases (N)							Percentages of cases (%)
ColXVIII score	Grade-1	Grade-2	Grade-3	NA	ALL		ColXVIII score	Grade-1	Grade-2	Grade-3	NA	ALL
1	16	115	39	2	172		1	34.7826	29.1878	21.9101	16.6667	27.3016
2	24	192	87	9	312		2	52.1739	48.731	48.8764	75	49.5238
3	6	87	52	1	146		3	13.0435	22.0812	29.2135	8.33333	23.1746
Total	46	394	178	12	630		Total	100	100	100	100	100
Low	16	115	39	2	172		Low	34.7826	29.1878	21.9101	16.6667	27.3016
High	30	279	139	10	458		High	65.2174	70.8122	78.0899	83.3333	72.6984
Basal/TNBC subtype (N)							Basal/TNBC subtype (%)
ColXVIII score	Grade-1	Grade-2	Grade-3	NA	ALL		ColXVIII score	Grade-1	Grade-2	Grade-3	NA	ALL
1	0	7	4	0	11		1	NA	43.75	14.2857	0	24.4444
2	0	5	12	1	18		2	NA	31.25	42.8571	100	40
3	0	4	12	0	16		3	NA	25	42.8571	0	35.5556
Total	0	16	28	1	45		Total	NA	100	100	100	100
Low	0	7	4	0	11		Low	0	43.75	14.2857	0	24.4444
High	0	9	24	1	34		High	0	56.25	85.7143	100	75.5556
HER2 subtype (N)							HER2 subtype (%)
ColXVIII score	Grade-1	Grade-2	Grade-3	NA	ALL		ColXVIII score	Grade-1	Grade-2	Grade-3	NA	ALL
1	0	8	3	0	11		1	0	50	11.5385	0	25.5814
2	1	6	13	0	20		2	100	37.5	50	0	46.5116
3	0	2	10	0	12		3	0	12.5	38.4615	0	27.907
Total	1	16	26	0	43		Total	100	100	100	100	100
Low	0	8	3	0	11		Low	0	50	11.5385	0	25.5814
High	1	8	23	0	32		High	100	50	88.4615	0	74.4186
Luminal B subtype (N)							Luminal B subtype (%)
ColXVIII score	Grade-1	Grade-2	Grade-3	NA	ALL		ColXVIII score	Grade-1	Grade-2	Grade-3	NA	ALL
1	1	8	6	0	15		1	25	25.8065	28.5714	0	26.7857
2	3	17	10	0	30		2	75	54.8387	47.619	0	53.5714
3	0	6	5	0	11		3	0	19.3548	23.8095	0	19.6429
Total	4	31	21	0	56		Total	100	100	100	0	100
Low	1	8	6	0	15		Low	25	25.8065	28.5714	0	26.7857
High	3	23	15	0	41		High	75	74.1935	71.4286	0	73.2143
					56
Luminal A subtype (N)							Luminal A Subtype (%)
ColXVIII score	Grade-1	Grade-2	Grade-3	NA	ALL		ColXVIII score	Grade-1	Grade-2	Grade-3	NA	ALL
1	15	92	26	2	135		1	36.5854	27.7946	25.2427	18.1818	27.7778
2	20	164	52	4	240		2	48.7805	49.5468	50.4854	36.3636	49.3827
3	6	75	25	5	111		3	14.6341	22.6586	24.2718	45.4545	22.8395
Total	41	331	103	11	486		Total	100	100	100	100	100
Low	15	92	26	2	135		Low	36.5854	27.7946	25.2427	18.1818	27.7778
High	26	239	77	9	351		High	63.4146	72.2054	74.7573	81.8182	72.2222
IHC score: 1=weak/negative, 2=moderate, 3= strong							IHC core: 1=weak/negative, 2=moderate, 3= strong
Low (score 1) High (scores 2 or 3)							Low (score 1) High (scores 2 or 3)
Score 0 (negative) for ColXVIII is merged with score 1.							Score 0 (negative) for ColXVIII is merged with score 1.

## Sheet: Table 3B
Devarajan et al.
Table 3B. ColXVIII expression in the Uppsala/Umeå BC cohort stratified by Invasive types
Umeå/Uppsala cohort (N=709)
ColXVIII	Lobular	Tubuloductal	Ductal	Others
N	54	149	480	26
1	20	66	146	18
2	25	59	223	5
3	8	24	111	3
ColXVIII	Lobular	Tubuloductal	Ductal	Others
N	54	149	480	26
Low	20	66	146	18
High	33	83	334	8
ColXVIII	Lobular	Tubuloductal	Ductal	Others
%	100	100	100	100
Low	37.037	44.2953	30.4167	69.2308
High	61.1111	55.7047	69.5833	30.7692
Low (score 1), High (score 2 or 3)
Score 0 (negative) for ColXVIII is merged with score 1.

## Sheet: Table 3C
Anonymised id	DEATH	DeathFOLLOW	GRADE	INVTYPE	Ki67UmU	GradeUmU	ColXVIII	EGFR	Mol subtype
1	2	132	2	3	2	1	3	1	1						Variable	Explanation
2	3	82	1	3	9	1	0	1	1						Anonymised id
3	1	274	2	4	1	1	1.5	1	2						DEATH	1= alive, 2= dead other cause than breast cancer, 3=breast cancer Last check
4	2	81	1	3	9	1	1.5	1	1						DeathFOLLOW	Follow up, months to death or last check
5	2	72	1	3	2	1	1	1	1						GRADE	1-3, 9=missing
6	1	263	9	3	2	1	3	1.5	1						INVTYPE	1=ductal, 2=papillary, 3=tubuloductal, 4=lobulär, 5=mucinös, 6=other
7	1	254	9	3	1	1	2	2.5	1						Ki67	1=High, 2= low, 9=missing
8	1	269	1	1	2	1	2	1.5	1						ColXVIII	Socre 0 and 1 = low, 2 and 3 = High
9	2	102	3	1	2	1	0.5	1	1						EGFR	Socre 0 and 1 = low, 2 and 3 = High
10	1	170	9	4	2	1	0.5	0	1						Mol subtype	1=Luminal A, 2=Luminal B, 3= HER2, 4=Basal
11	1	266	2	3	2	1	2.5	1	1
12	2	82	2	4	2	1	3	2.5	1
13	2	265	2	3	1	1	2	2.5	3
14	2	243	2	3	2	1	1.5	2.5	1
15	1	133	2	4	1	1	1.5	2.5	2
16	2	171	1	3	1	1	1	2.5	1
17	3	227	1	1	2	1	3	2	1
18	1	128	2	3	2	1	2	2	1
19	1	139	2	1	1	1	2	2	1
20	1	120	2	4	2	1	2	2	1
21	1	139	2	1	1	1	2	2	1
22	1	119	2	1	2	1	2	2	1
23	2	15	9	3	2	1	2	2	1
24	1	239	2	3	2	1	1	2	1
25	1	301	2	3	2	1	2	1.5	1
26	2	207	2	3	2	1	2	1.5	1
27	2	232	1	3	2	1	2	1.5	1
28	2	175	1	5	2	1	2	1.5	1
29	1	129	1	1	1	1	2	1.5	2
30	1	254	2	3	2	1	1.5	1.5	1
31	1	308	9	1	2	1	1.5	1.5	1
32	2	188	2	4	2	1	1	1.5	1
33	2	199	9	4	2	1	1	1.5	1
34	1	290	2	3	2	1	1	1.5	1
35	1	273	2	3	9	1	1	1.5	2
36	1	279	2	1	2	1	2	1	1
37	2	143	2	3	2	1	2	1	1
38	1	260	9	1	2	1	2	1	1
39	2	95	2	3	2	1	1.5	1	1
40	1	141	2	1	2	1	1	1	1
41	1	129	2	1	2	1	1	1	1
42	1	138	2	1	2	1	1	1	1
43	2	16	9	2	1	1	1	1	1
44	1	119	2	1	1	1	1	1	1
45	1	300	2	3	2	1	1	1	1
46	2	159	3	3	2	1	0.5	1	1
47	1	298	1	3	2	1	0	1	1
48	2	273	2	3	2	1	0	1	1
49	2	258	2	1	9	1	0	1	1
50	2	95	1	4	2	1	2.5	0	1
51	2	245	2	1	2	1	0	0	1
52	1	126	2	3	2	1	0	0	1
53	1	244	2	1	9	1	0	0	1
54	1	140	2	5	1	1	0	0	1
55	1	127	2	4	1	2	2	2	1
56	1	134	2	4	1	2	1	1	1
57	3	37	2	1	1	2	2	2	1
58	3	180	2	1	9	2	1	0.5	1
59	3	253	2	1	2	2	3	1	1
60	3	60	2	3	1	2	1.5	2	3
61	1	278	2	1	1	2	1.5	2	1
62	1	176	2	1	1	2	2	1	1
63	1	132	2	1	1	2	3	1	1
64	1	288	2	5	2	2	0	1.5	4
65	1	235	2	3	2	2	2	2	1
66	1	244	2	1	1	2	2	2	2
67	3	188	2	1	1	2	3	3	1
68	2	261	2	1	1	2	2	1.5	2
69	1	137	2	1	2	2	3	2	1
70	1	168	9	1	1	2	2.5	2	1
71	1	260	3	1	9	2	2.5	3	1
72	1	127	2	1	1	2	1	1	1
73	1	128	2	1	1	2	0	0	1
74	2	96	9	1	1	2	1	2.5	4
75	3	103	2	1	1	2	2	1.5	1
76	1	232	2	3	2	2	1.5	1	1
77	1	210	2	1	1	2	1	1	1
78	3	129	2	1	2	2	1.5	1.5	1
79	3	170	1	3	2	2	1	1	1
80	3	244	2	1	2	2	2	1.5	1
81	1	287	2	1	2	2	2	0	1
82	2	85	2	1	1	2	2	2	1
83	1	243	3	1	1	2	1	1	1
84	2	126	3	1	2	2	0.5	1	1
85	3	33	9	1	1	2	3	2.5	1
86	1	277	2	1	2	2	2	2	1
87	1	121	9	4	2	2	2	2	1
88	1	136	2	1	2	2	3	1	1
89	1	191	2	1	2	2	3	2	1
90	3	22	3	3	1	2	3	3	4
91	1	258	9	6	2	2	2.5	1	1
92	2	192	2	5	2	2	1.5	1.5	1
93	2	134	2	1	1	2	3	1.5	1
94	3	100	2	3	2	2	1	1	1
95	1	256	2	3	2	2	3	3	1
96	1	260	2	3	2	2	1.5	0	1
97	1	161	2	3	1	2	3	2	1
98	1	299	3	1	2	2	1	1	1
99	2	268	3	1	1	2	1	1.5	3
100	1	292	2	3	1	2	1	1	1
101	1	277	1	1	2	2	2	1.5	1
102	1	323	3	1	1	2	1	0	1
103	1	130	2	4	1	2	0.5	0.5	1
104	1	252	9	3	2	2	2	2	1
105	3	127	2	1	1	2	1.5	1.5	1
106	2	87	2	3	2	2	3	3	1
107	1	263	9	3	1	2	2	1	1
108	1	224	2	3	1	2	2	1	1
109	3	142	3	1	1	2	0	0	1
110	1	122	3	1	1	2	2.5	1	3
111	1	120	2	1	2	2	2.5	2	1
112	3	99	2	1	1	2	1	1.5	1
113	2	184	2	1	2	2	1.5	2	1
114	1	302	2	1	1	2	1	1	1
115	3	190	9	1	2	2	2	2	1
116	1	321	2	1	2	2	1	1	3
117	3	195	2	4	1	2	2	2	1
118	1	130	2	1	1	2	3	3	1
119	3	171	2	4	1	2	1.5	1.5	2
120	1	267	1	3	2	2	3	2.5	1
121	2	232	2	1	2	2	2	2	1
122	1	322	9	1	1	2	3	1	1
123	1	297	2	1	1	2	2	2	1
124	1	276	2	3	9	2	1.5	1	1
125	3	127	3	1	1	2	3	2	2
126	3	133	2	1	1	2	1	1.5	2
127	2	276	2	3	2	2	2	1.5	1
128	2	207	9	4	1	2	2	2	1
129	1	234	2	1	2	2	3	3	1
130	3	65	2	4	2	2	2	2	1
131	3	71	3	1	1	2	0.5	0.5	2
132	2	136	2	1	1	2	2	1.5	2
133	1	236	2	1	2	2	2	1	1
134	3	237	2	1	1	2	0	0	1
135	2	197	2	1	1	2	1.5	1.5	4
136	2	85	2	1	1	2	3	2	1
137	1	256	9	3	1	2	2	1.5	1
138	2	257	9	1	2	2	3	3	1
139	1	267	9	3	2	2	3	3	1
140	1	133	2	4	2	2	3	3	1
141	2	208	9	4	2	2	3	3	1
142	1	132	3	3	1	2	3	3	1
143	2	52	2	3	2	2	3	3	1
144	1	237	9	3	2	2	3	3	1
145	2	93	9	3	2	2	3	3	1
146	1	128	3	1	1	2	3	3	2
147	1	130	3	1	1	2	3	3	2
148	1	130	3	1	1	2	3	3	4
149	2	123	3	1	1	2	3	3	4
150	1	137	3	1	1	2	3	3	4
151	2	91	2	1	1	2	2	3	1
152	1	144	2	4	2	2	2	3	1
153	2	227	2	1	2	2	2	3	1
154	2	189	3	1	2	2	2	3	2
155	3	29	9	1	1	2	2	3	4
156	1	238	3	3	2	2	0	3	1
157	2	82	3	3	2	2	0	3	4
158	2	83	2	1	1	2	3	2.5	1
159	1	253	9	3	2	2	3	2.5	1
160	1	141	2	1	1	2	2.5	2.5	1
161	1	137	3	1	9	2	2.5	2.5	1
162	1	126	2	1	1	2	2.5	2.5	2
163	1	263	2	1	2	2	2	2.5	1
164	1	120	2	1	2	2	2	2.5	1
165	2	206	2	3	2	2	2	2.5	1
166	1	262	2	1	2	2	1.5	2.5	1
167	1	355	3	4	2	2	1	2.5	1
168	1	281	2	3	2	2	1	2.5	1
169	2	167	2	1	2	2	0	2.5	1
170	3	154	2	5	2	2	3	2	1
171	1	130	1	3	1	2	3	2	1
172	1	134	2	3	2	2	3	2	1
173	2	313	2	1	2	2	3	2	1
174	1	237	3	1	1	2	3	2	1
175	2	280	2	1	2	2	3	2	1
176	2	182	2	3	2	2	3	2	1
177	1	137	2	1	1	2	3	2	1
178	1	228	3	1	1	2	3	2	1
179	2	252	2	1	2	2	3	2	1
180	2	90	9	1	2	2	3	2	1
181	2	229	9	3	2	2	3	2	1
182	2	33	2	1	2	2	3	2	1
183	1	275	2	1	1	2	3	2	2
184	1	145	2	4	2	2	2.5	2	1
185	1	127	2	1	1	2	2.5	2	1
186	1	121	9	1	2	2	2.5	2	1
187	2	68	9	1	1	2	2.5	2	1
188	1	168	2	1	2	2	2.5	2	1
189	2	124	2	1	2	2	2.5	2	1
190	1	253	2	3	9	2	2	2	1
191	1	131	2	1	1	2	2	2	1
192	1	129	2	1	2	2	2	2	1
193	2	249	9	3	2	2	2	2	1
194	1	260	2	3	1	2	2	2	1
195	1	237	9	1	2	2	2	2	1
196	1	298	2	1	2	2	2	2	1
197	1	249	2	1	9	2	2	2	1
198	1	333	2	1	2	2	2	2	1
199	2	186	1	1	2	2	2	2	1
200	1	139	2	1	1	2	2	2	1
201	1	127	2	4	2	2	2	2	1
202	2	230	2	1	2	2	2	2	1
203	1	127	2	3	2	2	2	2	1
204	1	125	2	1	2	2	2	2	1
205	3	187	9	1	1	2	2	2	1
206	1	270	2	1	2	2	2	2	1
207	1	258	2	1	2	2	2	2	1
208	2	44	2	1	9	2	2	2	1
209	1	138	1	3	2	2	2	2	1
210	1	138	3	1	2	2	2	2	1
211	1	232	2	1	2	2	2	2	1
212	2	215	2	1	2	2	2	2	1
213	1	125	2	1	2	2	2	2	1
214	2	122	2	1	2	2	2	2	1
215	1	316	2	1	9	2	2	2	1
216	2	192	2	1	2	2	2	2	1
217	1	124	9	4	1	2	2	2	1
218	2	112	2	1	1	2	2	2	1
219	2	159	2	3	1	2	2	2	1
220	2	47	3	3	1	2	2	2	1
221	2	218	9	1	1	2	2	2	1
222	2	29	2	3	2	2	2	2	1
223	1	145	2	1	1	2	2	2	1
224	1	132	9	1	1	2	2	2	1
225	1	254	2	4	2	2	2	2	1
226	2	167	2	4	1	2	2	2	1
227	2	186	2	3	9	2	2	2	1
228	1	252	9	1	9	2	2	2	1
229	2	16	2	3	2	2	2	2	1
230	1	132	2	1	1	2	2	2	1
231	1	253	2	1	1	2	2	2	1
232	1	306	2	1	2	2	2	2	1
233	1	142	3	1	2	2	2	2	1
234	2	186	9	4	2	2	2	2	1
235	2	32	2	1	2	2	2	2	1
236	2	304	2	1	2	2	2	2	1
237	2	129	2	1	2	2	2	2	1
238	1	238	3	1	2	2	2	2	1
239	1	265	1	1	2	2	2	2	1
240	2	167	2	3	2	2	2	2	1
241	2	22	9	3	2	2	2	2	1
242	2	56	2	1	2	2	2	2	1
243	1	134	2	1	1	2	2	2	2
244	3	219	2	4	1	2	2	2	2
245	1	298	2	1	1	2	2	2	2
246	1	126	2	1	1	2	2	2	2
247	2	26	3	1	1	2	2	2	3
248	1	288	2	1	1	2	2	2	3
249	1	300	2	1	2	2	1.5	2	1
250	1	285	2	3	2	2	1.5	2	1
251	1	294	2	1	2	2	1.5	2	1
252	1	285	2	4	2	2	1.5	2	1
253	1	123	2	3	2	2	1.5	2	1
254	1	292	2	1	1	2	1.5	2	3
255	1	301	3	1	1	2	1.5	2	4
256	3	31	2	1	2	2	1	2	1
257	1	263	2	3	1	2	1	2	1
258	1	299	2	1	2	2	1	2	1
259	2	267	2	4	2	2	1	2	1
260	1	320	2	1	2	2	1	2	1
261	1	282	1	1	2	2	1	2	1
262	3	4	9	1	2	2	1	2	1
263	2	28	2	3	1	2	1	2	3
264	3	112	2	4	2	2	1	2	4
265	3	41	3	1	1	2	1	2	4
266	1	281	2	4	2	2	1	2	4
267	2	134	2	5	2	2	0	2	1
268	1	319	2	1	2	2	0	2	1
269	3	112	2	1	2	2	0	2	4
270	3	102	3	1	1	2	3	1.5	1
271	2	116	2	4	2	2	3	1.5	1
272	1	255	2	1	2	2	3	1.5	1
273	1	122	2	1	1	2	3	1.5	1
274	1	132	3	1	1	2	3	1.5	1
275	1	256	2	3	2	2	3	1.5	1
276	2	72	3	1	1	2	3	1.5	1
277	2	28	2	1	1	2	3	1.5	1
278	2	163	2	3	2	2	3	1.5	1
279	1	142	3	1	1	2	2.5	1.5	1
280	2	132	2	1	2	2	2.5	1.5	1
281	1	300	2	1	2	2	2	1.5	1
282	1	130	2	1	1	2	2	1.5	1
283	1	129	2	1	2	2	2	1.5	1
284	1	275	2	1	2	2	2	1.5	1
285	1	262	9	1	2	2	2	1.5	1
286	1	249	2	1	1	2	2	1.5	1
287	1	121	2	1	1	2	2	1.5	1
288	2	83	9	1	1	2	2	1.5	1
289	3	49	2	1	1	2	2	1.5	2
290	2	189	2	1	1	2	2	1.5	4
291	1	123	1	1	2	2	1.5	1.5	1
292	2	130	2	3	2	2	1.5	1.5	1
293	1	250	2	3	1	2	1.5	1.5	1
294	1	130	2	1	2	2	1.5	1.5	1
295	2	90	2	1	2	2	1.5	1.5	1
296	1	125	9	1	2	2	1.5	1.5	1
297	1	127	2	1	1	2	1.5	1.5	1
298	3	240	2	1	2	2	1.5	1.5	1
299	1	294	2	3	1	2	1.5	1.5	1
300	2	98	2	4	9	2	1.5	1.5	1
301	1	267	2	1	9	2	1.5	1.5	1
302	1	291	2	1	2	2	1.5	1.5	1
303	1	245	2	4	1	2	1.5	1.5	1
304	2	195	2	1	2	2	1.5	1.5	1
305	1	255	2	1	9	2	1.5	1.5	1
306	2	175	2	1	2	2	1.5	1.5	2
307	1	234	2	4	1	2	1.5	1.5	2
308	2	206	3	1	1	2	1.5	1.5	3
309	2	199	2	1	1	2	1	1.5	1
310	2	184	2	3	2	2	1	1.5	1
311	2	175	2	1	1	2	1	1.5	1
312	1	267	3	3	2	2	1	1.5	1
313	2	168	2	4	1	2	1	1.5	2
314	1	285	2	1	1	2	1	1.5	3
315	2	141	2	4	2	2	1	1.5	4
316	1	133	2	1	1	2	0	1.5	1
317	1	227	2	5	2	2	0	1.5	1
318	1	311	3	1	1	2	0	1.5	3
319	1	234	1	5	2	2	3	1	1
320	1	244	3	1	1	2	3	1	1
321	2	153	2	1	2	2	3	1	1
322	2	287	2	1	2	2	3	1	1
323	1	139	2	1	1	2	3	1	1
324	3	74	9	1	2	2	3	1	1
325	1	322	2	1	2	2	3	1	1
326	1	140	2	1	1	2	3	1	2
327	1	134	3	1	2	2	2.5	1	1
328	2	20	2	1	2	2	2.5	1	1
329	1	126	2	1	1	2	2.5	1	1
330	1	127	2	1	1	2	2.5	1	1
331	3	45	3	1	2	2	2	1	1
332	1	252	2	1	1	2	2	1	1
333	1	128	2	4	2	2	2	1	1
334	2	126	1	3	1	2	2	1	1
335	1	131	2	1	1	2	2	1	1
336	1	139	2	2	1	2	2	1	1
337	1	234	1	3	2	2	2	1	1
338	1	126	2	3	2	2	2	1	1
339	1	140	2	1	1	2	2	1	1
340	2	329	3	1	1	2	2	1	1
341	3	225	2	1	2	2	2	1	1
342	1	126	3	1	1	2	2	1	1
343	1	270	2	1	2	2	2	1	1
344	1	257	2	1	2	2	2	1	1
345	1	137	3	1	1	2	2	1	1
346	1	281	2	1	2	2	2	1	1
347	2	16	9	6	1	2	2	1	1
348	1	146	2	1	1	2	2	1	1
349	2	61	2	3	1	2	2	1	1
350	1	134	1	3	1	2	2	1	1
351	1	132	2	1	1	2	2	1	1
352	1	142	2	1	1	2	2	1	1
353	2	265	2	3	2	2	2	1	1
354	2	108	2	1	2	2	2	1	1
355	1	138	1	1	9	2	2	1	1
356	2	108	2	1	1	2	2	1	2
357	3	15	3	1	1	2	2	1	2
358	2	82	2	1	1	2	2	1	2
359	1	135	3	1	1	2	2	1	2
360	3	36	3	1	1	2	2	1	3
361	1	140	2	1	2	2	1.5	1	1
362	2	190	2	1	2	2	1.5	1	1
363	1	296	2	1	2	2	1.5	1	1
364	2	236	2	1	1	2	1.5	1	1
365	2	205	2	3	2	2	1.5	1	1
366	2	151	2	3	1	2	1.5	1	1
367	3	120	3	1	1	2	1.5	1	1
368	2	83	1	3	2	2	1.5	1	1
369	2	113	2	3	2	2	1.5	1	1
370	1	257	3	1	2	2	1.5	1	1
371	1	137	3	1	1	2	1.5	1	1
372	1	131	2	4	2	2	1.5	1	1
373	1	128	2	1	2	2	1.5	1	1
374	1	255	3	1	1	2	1.5	1	2
375	1	132	3	1	1	2	1.5	1	4
376	1	310	2	3	2	2	1	1	1
377	2	97	2	2	2	2	1	1	1
378	1	133	2	3	2	2	1	1	1
379	2	123	1	3	2	2	1	1	1
380	1	143	2	1	2	2	1	1	1
381	1	249	1	3	2	2	1	1	1
382	2	237	2	3	2	2	1	1	1
383	1	143	2	1	2	2	1	1	1
384	1	263	2	3	2	2	1	1	1
385	2	148	2	1	2	2	1	1	1
386	1	250	2	3	2	2	1	1	1
387	2	70	2	4	2	2	1	1	1
388	2	205	2	3	2	2	1	1	1
389	1	272	1	1	2	2	1	1	1
390	1	129	3	1	1	2	1	1	1
391	1	141	2	1	1	2	1	1	1
392	1	141	2	4	2	2	1	1	1
393	1	249	2	3	2	2	1	1	1
394	2	109	2	1	2	2	1	1	1
395	1	307	2	3	2	2	1	1	1
396	2	124	2	1	1	2	1	1	1
397	1	258	2	3	2	2	1	1	1
398	1	268	1	6	2	2	1	1	1
399	2	36	2	1	2	2	1	1	1
400	2	63	3	1	2	2	1	1	1
401	2	63	3	1	1	2	1	1	1
402	2	30	2	3	2	2	1	1	1
403	2	96	2	3	2	2	1	1	1
404	2	85	2	1	1	2	1	1	1
405	2	102	3	9	1	2	1	1	1
406	1	133	2	4	2	2	1	1	1
407	1	241	2	3	1	2	1	1	1
408	2	266	2	3	2	2	1	1	1
409	2	185	2	1	2	2	1	1	1
410	1	254	2	3	2	2	1	1	1
411	1	299	2	3	9	2	1	1	1
412	1	273	3	3	1	2	1	1	1
413	1	139	2	1	1	2	1	1	1
414	1	138	3	1	2	2	1	1	1
415	1	125	2	5	1	2	1	1	1
416	1	328	1	3	2	2	1	1	1
417	1	121	2	3	2	2	1	1	1
418	1	303	2	1	1	2	1	1	1
419	1	316	2	1	2	2	1	1	1
420	2	61	2	1	2	2	1	1	1
421	1	134	2	3	2	2	1	1	1
422	2	85	2	1	2	2	1	1	1
423	1	307	2	3	2	2	1	1	1
424	1	126	2	3	2	2	1	1	1
425	1	295	2	4	2	2	1	1	1
426	2	52	3	1	9	2	1	1	1
427	2	171	2	1	2	2	1	1	1
428	1	229	2	4	2	2	1	1	1
429	2	12	2	1	9	2	1	1	1
430	2	113	2	3	2	2	1	1	1
431	1	288	2	1	9	2	1	1	1
432	1	297	2	3	1	2	1	1	2
433	1	252	2	1	1	2	1	1	2
434	1	232	2	3	1	2	1	1	2
435	1	231	2	3	1	2	1	1	2
436	2	142	9	1	1	2	1	1	2
437	3	108	3	1	1	2	1	1	3
438	2	217	3	1	9	2	1	1	3
439	1	290	2	1	2	2	1	1	3
440	1	145	3	1	9	2	1	1	3
441	1	228	2	3	2	2	1	1	4
442	1	229	2	3	2	2	1	1	4
443	1	129	9	1	2	2	0.5	1	1
444	3	9	2	4	2	2	0	1	1
445	1	314	2	3	2	2	0	1	1
446	2	41	2	1	2	2	0	1	1
447	2	87	2	3	2	2	0	1	1
448	2	168	2	1	2	2	0	1	1
449	1	288	2	4	2	2	0	1	1
450	2	41	2	3	2	2	2	0.5	1
451	1	121	2	1	2	2	2	0.5	1
452	1	140	3	1	1	2	1.5	0.5	1
453	1	127	9	1	9	2	1	0.5	1
454	2	147	2	1	2	2	0.5	0.5	1
455	1	131	2	5	2	2	0.5	0.5	1
456	2	187	2	1	2	2	0.5	0.5	1
457	1	128	3	1	2	2	0.5	0.5	1
458	1	312	2	1	1	2	0	0.5	2
459	2	16	2	1	1	2	3	0	1
460	1	132	2	1	1	2	3	0	3
461	1	321	2	1	2	2	2.5	0	1
462	3	226	2	1	1	2	2	0	1
463	1	258	2	1	2	2	2	0	1
464	2	149	2	1	2	2	1.5	0	1
465	2	46	2	1	2	2	1.5	0	1
466	2	206	1	6	2	2	1	0	1
467	1	311	2	1	2	2	1	0	1
468	2	176	2	3	2	2	1	0	1
469	1	131	2	1	2	2	0	0	1
470	1	132	3	1	1	2	0	0	1
471	2	92	2	5	1	2	0	0	1
472	1	127	3	1	2	2	0	0	1
473	2	38	2	1	1	2	0	0	1
474	1	126	2	5	1	2	0	0	1
475	1	137	2	1	2	2	0	0	1
476	1	121	2	4	1	2	0	0	1
477	2	105	9	3	2	2	0	0	1
478	1	124	2	9	1	2	0	0	1
479	1	124	2	3	1	2	0	0	1
480	1	124	2	3	1	2	0	0	1
481	2	114	2	3	1	2	0	0	1
482	1	123	2	6	1	2	0	0	1
483	1	125	3	1	1	2	0	0	1
484	2	2	3	1	2	2	0	0	1
485	1	125	3	1	1	2	0	0	1
486	2	115	2	1	1	2	0	0	1
487	2	18	2	2	1	2	0	0	1
488	3	52	2	1	2	2	0	0	1
489	1	334	2	3	1	2	0	0	1
490	2	262	2	1	2	2	0	0	1
491	2	45	2	1	2	2	0	0	1
492	2	68	2	1	9	2	0	0	1
493	1	124	2	4	9	2	0	0	1
494	1	123	2	1	2	2	0	0	1
495	2	70	2	5	2	2	0	0	1
496	2	36	2	1	2	2	0	0	1
497	1	140	3	1	2	2	0	0	2
498	1	124	2	1	2	2	0	0	3
499	2	198	2	1	1	2	0	0	3
500	1	133	3	1	1	3	1	1	1
501	1	236	3	1	1	3	2	3	4
502	1	132	3	1	1	3	1.5	0	1
503	2	261	3	1	1	3	2	2	3
504	3	47	3	1	1	3	3	3	3
505	1	263	3	1	2	3	2	1	1
506	3	109	2	1	1	3	3	2	1
507	3	176	9	1	1	3	1	2	3
508	1	242	2	3	2	3	2	1	1
509	1	278	3	3	1	3	1	1	1
510	1	136	2	1	1	3	1.5	1.5	2
511	2	96	2	1	1	3	3	3	3
512	1	223	2	1	1	3	2	2	1
513	1	328	3	1	1	3	2	1	1
514	1	296	2	1	1	3	1.5	1.5	3
515	3	31	3	1	1	3	3	3	3
516	1	123	3	1	1	3	2	1.5	1
517	3	25	3	1	1	3	3	2	4
518	1	228	2	3	2	3	2	2	1
519	1	138	2	1	1	3	2.5	2	1
520	2	138	2	0	1	3	1	1	1
521	1	168	3	1	1	3	0	0	4
522	1	152	2	3	2	3	2.5	2.5	1
523	1	250	3	4	2	3	3	3	1
524	1	250	2	1	9	3	1	1	1
525	1	132	3	1	1	3	2	0	3
526	3	83	3	1	1	3	3	1.5	1
527	1	124	3	1	1	3	2	1	1
528	1	269	3	1	9	3	2	3	4
529	1	251	3	1	1	3	1.5	1.5	1
530	1	239	2	1	1	3	0	0	2
531	1	245	3	1	9	3	3	2	4
532	1	135	2	1	1	3	3	3	1
533	2	229	2	1	1	3	2	1	3
534	2	66	2	1	1	3	0	0	4
535	1	322	2	4	1	3	1.5	2	1
536	2	218	3	1	9	3	1	1	1
537	1	213	1	1	2	3	2	1	1
538	2	224	3	1	1	3	0	1	2
539	1	310	2	1	2	3	2	1	1
540	1	233	2	1	1	3	1	0.5	3
541	3	106	9	1	1	3	1	2	4
542	3	228	3	1	2	3	1.5	1.5	1
543	1	134	2	1	2	3	2	2.5	1
544	1	142	3	1	9	3	3	3	3
545	3	63	2	1	1	3	1	1	1
546	1	267	3	1	1	3	2	2	3
547	2	123	2	1	1	3	1.5	1	2
548	3	18	3	1	1	3	1.5	3	4
549	1	252	2	3	2	3	3	3	1
550	1	241	3	1	1	3	3	3	4
551	1	145	2	4	1	3	3	3	1
552	2	194	9	1	1	3	3	3	2
553	2	167	3	1	9	3	3	3	2
554	1	125	3	1	1	3	3	3	2
555	1	139	3	1	1	3	3	3	2
556	3	32	9	1	1	3	3	3	3
557	1	128	3	1	1	3	3	3	3
558	1	134	3	1	1	3	3	3	4
559	1	130	3	1	1	3	3	3	4
560	1	260	9	1	1	3	3	3	4
561	1	124	3	1	1	3	3	3	4
562	2	35	9	1	1	3	3	3	4
563	2	55	3	1	1	3	3	3	4
564	1	291	3	1	2	3	2	3	3
565	1	262	2	1	1	3	2	3	4
566	2	204	3	1	2	3	2	3	4
567	3	36	3	1	1	3	2	3	4
568	2	9	3	1	1	3	2	3	4
569	2	225	2	3	9	3	1	3	1
570	1	285	3	3	1	3	1	3	1
571	2	233	2	1	2	3	1	3	4
572	3	196	2	1	2	3	3	2.5	1
573	1	265	9	1	1	3	3	2.5	1
574	1	260	3	1	2	3	3	2.5	1
575	1	255	3	1	1	3	3	2.5	3
576	1	239	3	3	1	3	2.5	2.5	1
577	1	141	2	1	1	3	2.5	2.5	1
578	1	259	2	1	1	3	2.5	2.5	4
579	2	30	3	1	1	3	2	2.5	1
580	1	248	9	1	9	3	2	2.5	3
581	1	150	3	1	1	3	3	2	1
582	1	255	2	1	1	3	3	2	1
583	1	126	3	1	1	3	2.5	2	1
584	3	50	3	1	1	3	2.5	2	2
585	1	128	3	1	1	3	2.5	2	3
586	3	58	3	1	1	3	2.5	2	4
587	1	142	3	1	1	3	2	2	1
588	3	76	9	4	1	3	2	2	1
589	2	63	3	1	1	3	2	2	1
590	1	139	2	1	1	3	2	2	1
591	1	137	9	1	2	3	2	2	1
592	1	240	3	1	1	3	2	2	1
593	1	127	3	1	1	3	2	2	1
594	1	129	3	1	1	3	2	2	1
595	2	84	3	1	1	3	2	2	1
596	2	143	2	1	1	3	2	2	2
597	2	201	2	1	1	3	2	2	2
598	1	136	3	1	1	3	2	2	3
599	1	232	3	1	1	3	2	2	3
600	1	132	3	1	1	3	2	2	3
601	1	231	2	1	1	3	2	2	3
602	1	254	9	6	1	3	2	2	4
603	2	137	3	1	1	3	2	2	4
604	1	281	2	1	2	3	1.5	2	1
605	1	144	3	1	1	3	1.5	2	4
606	1	249	3	1	1	3	1.5	2	4
607	2	231	3	1	1	3	1	2	1
608	2	182	3	1	1	3	0	2	3
609	1	128	3	1	1	3	3	1.5	1
610	2	22	2	1	2	3	3	1.5	1
611	1	130	3	1	2	3	3	1.5	1
612	1	271	9	1	1	3	3	1.5	3
613	1	120	2	1	1	3	2.5	1.5	1
614	1	273	3	1	1	3	2.5	1.5	3
615	1	143	3	1	1	3	2	1.5	1
616	1	254	3	1	1	3	2	1.5	1
617	3	69	2	1	1	3	2	1.5	1
618	1	134	2	1	1	3	2	1.5	1
619	1	255	3	1	2	3	2	1.5	1
620	2	115	9	1	1	3	2	1.5	2
621	1	237	2	1	1	3	2	1.5	2
622	1	242	2	1	1	3	1.5	1.5	1
623	1	131	2	1	1	3	1.5	1.5	1
624	3	48	3	1	1	3	1.5	1.5	1
625	1	129	3	1	1	3	1.5	1.5	1
626	2	232	3	1	1	3	1.5	1.5	1
627	1	267	3	1	2	3	1.5	1.5	1
628	2	108	2	1	2	3	1.5	1.5	1
629	2	3	3	1	1	3	1.5	1.5	1
630	3	71	3	3	1	3	1.5	1.5	1
631	1	248	3	1	1	3	1.5	1.5	4
632	2	70	3	1	1	3	1	1.5	1
633	2	231	3	1	9	3	1	1.5	1
634	1	129	2	1	1	3	1	1.5	2
635	2	141	3	1	1	3	1	1.5	2
636	1	292	2	3	1	3	1	1.5	2
637	1	133	2	1	1	3	3	1	1
638	2	121	2	1	2	3	3	1	1
639	1	129	3	1	1	3	3	1	1
640	1	252	2	3	2	3	3	1	1
641	1	318	2	1	2	3	3	1	4
642	1	139	2	1	2	3	2	1	1
643	1	129	2	1	2	3	2	1	1
644	1	139	3	1	1	3	2	1	1
645	2	120	3	1	1	3	2	1	1
646	2	143	3	1	1	3	2	1	1
647	1	229	3	1	2	3	2	1	1
648	2	232	3	3	1	3	2	1	1
649	1	139	3	1	1	3	2	1	1
650	1	121	3	1	2	3	2	1	1
651	1	132	9	1	2	3	2	1	1
652	1	135	3	1	1	3	2	1	2
653	2	68	3	1	1	3	2	1	2
654	1	301	3	1	1	3	2	1	2
655	1	306	3	1	1	3	2	1	3
656	1	129	3	1	1	3	1.5	1	1
657	1	125	3	1	1	3	1.5	1	1
658	1	139	3	1	1	3	1.5	1	3
659	1	265	3	1	1	3	1	1	1
660	1	266	2	3	1	3	1	1	1
661	1	132	3	1	2	3	1	1	1
662	1	258	3	1	1	3	1	1	1
663	1	137	3	1	1	3	1	1	1
664	1	136	2	1	2	3	1	1	1
665	1	169	3	1	2	3	1	1	1
666	1	242	2	3	2	3	1	1	1
667	1	139	3	1	1	3	1	1	1
668	1	299	2	1	2	3	1	1	1
669	1	250	2	3	2	3	1	1	1
670	3	55	3	1	2	3	1	1	1
671	2	91	2	1	1	3	1	1	2
672	1	120	3	1	1	3	1	1	2
673	2	264	3	1	1	3	1	1	3
674	1	144	2	4	1	3	1	1	4
675	1	263	3	1	1	3	0.5	1	4
676	3	36	3	1	1	3	3	0.5	1
677	2	104	3	1	1	3	1	0.5	2
678	3	129	3	1	9	3	0.5	0.5	1
679	1	132	2	1	1	3	2	0	1
680	1	128	3	1	1	3	2	0	2
681	2	123	2	1	2	3	1	0	1
682	1	235	2	1	1	3	0.5	0	1
683	1	131	3	1	1	3	0	0	1
684	1	131	3	1	1	3	0	0	1
685	1	126	3	1	1	3	0	0	1
686	2	102	2	1	1	3	0	0	1
687	1	125	3	1	1	3	0	0	1
688	1	130	3	1	2	3	0	0	1
689	1	125	2	1	2	3	0	0	1
690	1	122	2	1	1	3	0	0	2
691	1	127	2	1	1	3	0	0	2
692	2	231	3	1	1	3	0	0	2
693	1	125	3	1	1	3	0	0	3
694	1	123	3	1	1	3	0	0	3
695	2	55	3	1	1	3	0	0	3
696	1	216	2	1	1	9	2	0	1
697	1	276	9	4	9	9	1.5	1	1
698	1	140	2	3	2	9	1.5	2.5	1
699	1	258	3	1	2	9	2	2	1
700	1	286	2	3	2	9	2	2	1
701	3	207	2	3	2	9	1.5	2	1
702	1	136	2	1	2	9	1.5	1.5	1
703	1	135	2	1	2	9	3	1	1
704	2	116	2	3	2	9	2	1	4
705	2	12	2	1	2	9	1	1	1
706	1	271	3	3	9	9	1	1	1
707	2	29	2	1	2	9	0	1	1
708	1	277	3	1	9	9	1.5	0	1
709	1	132	2	1	9	9	0	0	1

## Sheet: Table 3D
Devarajan et al.
Table 3C. ColXVIII and EGFR expression in the Uppsala/Umeå BC cohort stratified by nuclear grades
Umeå/Uppsala cohort (N=709)
Grade-1 (N=53)	EGFR
ColXVIII	Low (%)	High (%)
Low (%)	75	25
High (%)	30	70
Grade-2 (N=445)	EGFR
ColXVIII	Low	High
Low (%)	78.9157	20.4819
High (%)	28.9753	71.0247
Grade-3 (N=211)	EGFR
ColXVIII	Low	High
Low (%)	78.5714	21.4286
High (%)	25.1799	74.8201
Low (score 0 and 1) High (score 2 and 3)

## Sheet: Table 3E
Devarajan et al.
Table 3E. EGFR expression in the Uppsala/Umeå BC cohort and stratified by molecular subtypes.
Umeå/Uppsala cohort (N=709)
EGFR score
EGFR (Total)	N	Percentage
High	380	0.54
Low	329	0.46
EGFR (LumA)	N	Percentage
High	273	0.5
Low	273	0.5
EGFR (LumB)	N	Percentage
High	35	0.56
Low	28	0.44
EGFR (HER2)	N	Percentage
High	31	0.62
Low	19	0.38
EGFR (Basal/TNBC)	N	Percentage
High	41	0.82
Low	9	0.18
Relapse	N	Percentage
High	84	0.57
Low	63	0.43
Low (score 0 or 1) High (score 2 or 3)

## Sheet: Table 3F
Devarajan et al.
Table 3D. Relapses (N=147) in the Umeå/Uppsala cohort stratified by ColXVIII IHC scores
ColXVIII score	N	Percentage
1	31	0.224638
2	67	0.485507
3	40	0.289855
Total	138
Low	31	0.224638
High	107	0.775362
NA	9
Total	147
IHC Score: 1=weak/negative, 2=moderate, 3= strong
Low (score 0 and 1) High (score 2 and 3)
Score 0 (negative) for ColXVIII is merged with score 1.
NA=not available (technically poor ColXVIII staining)
