# Supplementary material for: Targeting collagen XVIII improves the efficiency of ErbB inhibitors in breast cancer models
Source: J Clin Invest. 2023 Sep 15;133(18):e159181. doi: 10.1172/JCI159181 (PMC10702473; doi:10.1172/JCI159181)
Supplement: Supporting data values [file jci-133-159181-s043.xlsx]

## Sheet: 3C
Fig 3C: relative mRNA expression of Col18 isoforms in different BC cell lines
	MCF10A			MCF7			SKBR3			BT474			JIMT-1			MDA-MB-231
Total	0.01597	0.256	0.3102	6.82515	8.315	11.4897	2.24967	3.971	1.1112	2.17286	5.3614	6.214	6.15639	9.4521	10.4477	13.1971	15.1554	18.4302
Short	0.09985	0.133	0.16622	4.0363	6.359	8.214	1.05829	1.546	1.003	3.2167	4.9845	0.964	7.93896	8.97	9.73214	11.2596	13.4792	14.769
Middle	0.05665	0.041	0.0799	0.62495	1.14455	1.342	0.1054	0.1442	0.213	0.41801	0.821	0.5828	0.04834	0.1211	0.09661	0.56802	0.8654	0.6647
Long	0.00465	0.00178	0.00542	0.0837	0.05471	0.246	0.10471	0.1546	0.1112	0.29908	0.43125	0.5124	0.17217	0.13214	0.08234	0.2	0.3346	0.488

## Sheet: 3D
Fig 3D: qPCR of ColXVIII KD
	MCF10A						MCF7						MDA-MB-231						SKBR3						BT474						JIMT1
Scrambled	100	100	100	100	100	100	100	100	100	100	100	100	100	100	100	100	100	100	100	100	100	100	100	100	100	100	100	100	100	100	100	100	100	100	100	100
ColXVIII-KD	14.4	18.2	9.8	5.3	20.2	22.1	6.7	9.3	5.5	10.8	12.4	7.2	6	3.8	11.3	13.1	7.7	5.2	12.3	20.5	26.4	18.7	12.5	15.6	30.2	26.4	14.7	12.3	15.9	25.8	18.7	16.6	10.5	26.4	14.9	23.5

## Sheet: 3G
Fig. 3G proliferation of ColXVIII KD BC cells
	MCF10A									MCF7									MDA-MB-231									SKBR3									BT474									JIMT1
Scrambled	100	77.99	95	98.44	99.4	89.22	98.7	90.85	99.92	78.76	85.7	87.22	91.46	89.23	89.3	93.77	97.11	100	88.83	92.73	95.77	98.06	98.79	99.53	100	100	100	82	86.8	91.5	95.8	100	98.06	98.79	87.22	91.46	93.3	90.8	85.3	99.1	92.8	94.8	98.9	100	93.8	94.3	80.8	95.3	89.1
ColXVIII-KD	43.75	49.94	47.4	40.96	37.43	37.64	34.86	31.29	28.69	46.62	39.9	38.77	37.43	34.93	34.11	32.66	31.73	31.24	76.66	80.53	84.37	87.09	89.55	91.69	93.25	85.2	90.3	47.8	52	55.9	59.5	62.7	65.8	68.9	71.3	73.7	49.7	30.1	33.7	37.2	40.3	42.8	44.9	46.5	48.5	42.8	47.7	52.1	56.1
[truncated: 5 more columns]

## Sheet: 3J
Fig3J: Rescue experiment SKBR3
	Control			Col18KD			NC11			TSP1			ENDO
0	19.4095	20.6308	22.0825	21.4836	23.6545	25.1487	21.3134	23.7699	25.5865	17.6158	18.6399	19.6415	18.5788	25.7803	20.0755
10	23.1568	24.2126	25.1347	26.1586	27.5131	28.5639	26.9855	28.6791	30.3473	20.5428	21.4133	22.2536	21.0277	29.4811	22.2904
20	26.5696	27.7979	28.473	29.426	30.6036	31.3041	31.6239	33.39	34.4167	23.1064	23.6522	24.3984	23.0194	32.7321	24.0825
30	29.9298	31.1185	32.2618	32.3972	33.176	34.0499	36.0822	37.3359	38.7157	26.6406	27.3391	28.0566	26.2643	35.3107	27.5073
40	33.6246	34.6512	36.6092	34.7467	35.6532	36.9414	40.0698	40.821	43.2828	29.0428	30.0207	29.8001	28.2213	38.1812	28.3699
50	37.0858	38.5432	40.6481	36.6588	37.7478	38.9088	44.1543	44.9197	46.2311	30.2672	30.8212	33.8795	28.5763	39.8176	31.6554
60	42.0933	43.4507	44.6929	39.307	40.1783	40.6803	47.63	49.0642	49.8535	34.6108	35.7948	36.5426	32.1895	42.457	33.5864
70	46.56	48.3138	49.8305	41.5403	41.6971	42.6632	50.6618	52.5785	54.1029	37.7078	38.5556	39.9973	34.3414	44.7089	35.7202
80	50.9276	53.5852	55.1667	43.1319	44.0609	44.574	54.5695	56.4809	57.7823	41.2679	42.5742	43.2808	36.4613	46.6526	38.0346
90	56.5033	58.9594	60.7485	45.3701	46.318	46.8185	59.2305	59.8611	62.2156	45.0071	46.0679	47.6287	38.6271	48.1881	40.1291
100	62.6595	64.4729	66.1559	47.2499	48.0091	48.6911	63.2274	64.9506	66.1754	48.6254	50.2452	51.3874	41.0177	50.4467	42.3842
110	67.8737	69.1222	71.0917	49.3415	50.1147	50.6941	67.2314	68.4451	69.5382	52.6416	54.4182	55.6221	43.7348	52.0553	45.4642
120	73.1426	74.2567	76.2291	50.9759	52.3526	52.7661	71.2471	72.2972	73.6826	57.3969	57.9356	60.0101	46.1504	53.773	47.8857
130	78.6692	79.5879	80.6982	53.5784	53.7131	54.8247	74.2106	75.8906	76.7888	61.613	62.5974	65.0582	49.0731	55.8464	50.978
140	82.0769	84.1287	85.265	55.6193	56.0594	56.5491	78.316	79.6437	80.7844	66.8336	68.1526	69.6571	51.5016	57.6076	53.4714
150	86.6527	87.7014	88.4744	57.3307	57.5438	58.8455	81.8145	82.6714	83.6287	70.874	72.3053	73.9349	54.4703	60.2184	56.8671
160	89.5712	90.6225	91.2924	59.4462	60.1547	60.8528	84.9873	84.9956	86.2863	75.5195	76.574	77.0553	56.9098	61.4305	60.1338
170	92.0511	93.1758	94.0363	61.4866	62.0357	62.8136	86.8101	88.3483	88.6651	78.6626	80.3807	81.3832	61.1857	63.603	63.4457

## Sheet: 3I
Fig 3H: Rescue experiment MDA-MB-231
	Control			Col18KD			KO5X			TSP1			ENDO
0	10.6738	12.1757	13.4966	12.5758	13.547	14.9175	10.8962	11.1542	13.4102	11.5705	12.8872	14.6336	11.9126	13.7178	14.9694
10	14.6978	15.7768	17.3328	16.8742	18.1871	18.6544	14.6336	14.8556	17.3035	15.8526	17.5908	18.682	16.4199	17.9144	19.5645
20	17.9148	18.832	20.1396	19.9865	21.4137	21.7803	17.9343	17.6001	19.7118	19.6742	20.7662	21.4265	20.1613	20.8726	21.8104
30	20.4622	21.7375	22.6483	22.8691	23.3755	24.4745	20.6321	20.0424	22.5813	21.9747	22.4777	23.9463	22.5833	23.2596	24.1462
40	23.4706	25.3489	27.2931	25.469	26.4801	28.4519	23.9626	23.4702	26.3557	24.706	26.2013	27.4956	25.3441	25.6213	27.8905
50	26.9906	29.3773	30.9136	28.8679	29.6454	30.7818	28.5718	26.7664	30.3084	27.8004	29.2039	30.6471	28.714	29.116	30.9505
60	31.0967	34.4621	35.7774	31.2202	33.1012	34.26	32.7528	31.9172	34.4105	31.7042	33.2204	34.6855	32.633	33.7598	35.3483
70	36.5539	39.1956	41.1478	35.5583	36.3344	37.4141	37.0658	36.1423	39.722	36.0721	37.2587	39.1795	36.5028	38.2777	39.6653
80	42.2169	45.3141	47.1367	40.1792	41.2725	42.4867	42.5377	43.1629	45.3142	41.2262	43.147	43.7687	40.6526	42.2159	44.8088
90	48.6913	50.9148	54.5123	44.6886	46.9559	47.2513	49.3068	49.6485	53.2443	46.7915	48.3941	49.9763	45.4295	47.9591	49.6455
100	53.5526	58.9086	61.6066	49.6161	50.8946	53.6238	56.6795	56.2051	59.465	51.816	53.6462	55.3759	51.5672	53.3046	55.394
110	63.1337	65.5119	68.3124	55.7055	57.2346	59.0447	63.3769	64.6643	67.1165	57.1214	60.2264	61.5464	56.5947	57.4016	60.5981
120	67.8909	72.6195	74.5645	60.1918	62.7297	64.4955	70.9513	70.2306	74.4452	63.5953	64.709	67.5642	61.8673	64.1562	64.8969
130	76.1773	78.8368	80.3193	66.1636	67.4759	69.1863	76.6889	76.5877	79.8363	68.9133	70.1835	72.9008	67.4105	68.9692	69.4435
140	80.4207	85.0432	86.4351	70.3675	71.4272	72.2511	82.8446	81.3654	82.5407	75.0173	76.3544	76.7951	70.8664	73.6659	75.0225
150	83.8278	88.1894	89.6215	73.6509	74.0664	76.7245	87.7833	85.6753	86.6627	78.8585	80.2526	82.4476	76.1966	77.8157	77.0406
160	86.9798	90.7353	91.7079	76.3088	78.4566	79.5803	91.1783	89.1529	89.145	83.4168	84.2455	84.8719	79.8492	80.3207	82.5087
170	89.3143	93.5401	93.3036	80.5825	78.8633	81.9286	92.2442	90.3594	91.029	86.235	86.8115	87.8619	82.808	83.8024	84.4485

## Sheet: 3H
Fig 3H: Rescue experiment JIMT-1
	Control			Col18KD			KO5X			TSP1			ENDO
0	15.9634	18.2999	21.1748	20.7208	24.0502	27.1943	16.5592	18.8794	21.6873	17.3739	20.7075	24.3413	20.2758	23.5158	26.6559
10	22.7266	24.9608	26.2126	29.2463	31.5106	33.6182	21.5874	24.6487	26.044	23.0844	29.0802	30.2914	28.6974	30.8891	33.0602
20	28.3772	29.7948	30.2111	34.6427	36.0155	36.9638	25.2989	28.4144	29.1556	27.4807	33.9461	34.4423	34.2298	35.539	36.641
30	31.5063	32.7004	33.8064	37.8312	39.0675	39.6182	28.9778	31.2212	32.2652	30.6858	36.242	37.9201	37.5296	38.6098	39.2229
40	35.034	36.477	38.8033	40.835	42.6502	46.0848	32.1279	35.7044	36.6432	33.8584	41.5712	43.4434	40.3214	42.093	44.6814
50	39.1986	40.5934	45.0874	46.7337	47.2704	49.202	34.755	38.8245	41.8233	37.2847	46.2907	47.6705	45.3732	45.5493	48.5112
60	45.8688	48.7574	50.7027	50.9386	52.0333	53.1214	40.3728	45.4396	46.8342	42.7961	50.1081	52.5521	49.9041	50.6579	51.8348
70	53.9527	55.7643	57.865	53.8588	56.8397	57.8422	46.424	50.2828	53.3648	48.7941	56.0271	57.3865	52.3201	55.0733	56.7192
80	62.3846	65.4713	67.3364	57.2981	61.3246	62.4968	53.5516	58.9967	59.174	56.2575	61.6082	63.8537	56.4034	59.9019	61.8547
90	70.9275	75.1801	76.1545	64.2032	65.5636	68.2751	61.9982	65.7329	68.799	64.4801	68.9264	68.968	62.7783	62.9457	66.1031
100	80.1185	83.4342	85.9946	69.1207	70.91	72.0964	68.1178	73.0265	75.7254	70.8072	73.6595	75.8651	67.7159	69.4868	70.6116
110	88.8874	90.497	92.5384	73.2442	74.6062	75.7621	78.1643	81.5825	83.3169	78.0469	81.9854	82.7604	71.8078	73.5346	75.071
120	93.8959	95.7967	96.8189	77.0264	77.5043	78.6923	86.3993	87.8797	90.6535	86.157	86.5095	88.4587	76.2573	77.7528	79.2663
130	97.6735	97.9439	98.8829	79.625	80.7115	80.8294	91.9416	93.3423	95.3144	92.3375	90.6466	92.2502	80.454	82.0454	81.8444
140	99.0546	99.4954	99.6864	82.5403	83.4485	84.1677	96.2218	97.1302	97.6878	96.3623	94.6425	95.1771	84.2734	85.9774	86.9579
150	99.7191	99.7689	99.8337	85.0648	85.6663	86.2815	98.4936	98.7213	99.1191	98.4031	97.0981	97.7511	88.1676	89.0667	90.1134
160	99.8606	99.8932	99.9411	87.099	87.701	88.0102	99.5025	99.5772	99.6865	99.3954	98.6323	98.8855	91.0823	92.1016	92.7646
170	99.9382	99.9417	99.9673	88.3657	89.693	89.3976	99.8097	99.8309	99.903	99.7666	99.1488	99.4581	92.739	94.4816	94.5057

## Sheet: 4D
Fig 4D: qPCR for Col18 isoforms in MG Vs Tumor
	Col18a1			Short			Long			Middle
Normal Tissue	1	1	1	1	1	1	1	1	1	1	1	1
Tumor Tissue	8.06	6.42	10.32	6.63	8.46	4.52	0.51	0.42	0.58	1.82	2.23	1.45

## Sheet: 4G
Fig 4G: Col18 mice survival
days	Col18+/+ ; PyMT+	Col18-/- ; PyMT+	Col18P1/P1 ; PyMT-	Col18P2/P2 ;PyMT-
92		0
92		0
94		0
83		0
91		0
91		0
84		0
65		0
65		0
43		0
43		0
87		0
40		0
78		0
110		0
115		1
79		0
111		0
111		0
66		0
120		1
126		1
120		1
91		0
91		0
91		0
91		0
113		1
113		1
101	1
101	1
101	1
94	1
94	1
94	1
94	1
76	1
87	1
88	1
83	0
83	0
94	0
94	0
94	0
69	0
69	0
67	0
67	0
56	0
56	0
102	1
102	1
43	0
43	0
43	0
64	0
64	0
64	0
58	0
58	0
64	0
84	0
84	0
84	0
79	1
76	0
95	1
104			1
104			1
104			1
91			0
91			0
91			0
91			0
91			0
91			0
91			0
96			0
100			0
100			0
100			0
100			0
100			0
107			1
99			0
99			0
107			1
99			0
96			0
104			1
116			1
96			0
110			1
110			1
93				0
93				0
93				0
76				1
87				0
87				0
93				0
93				0
93				0
93				0
93				0
118				1
118				1
100				1
100				1
100				1
100				1
99				1
99				1
99				1
99				1
101				1
91				0
101				1
91				0
101				1
101				1
90				0
100				1
89				1
99				1
89				1
99				1

## Sheet: 5B
Fig 5B: CK8 counts
WT	KO
1148	1172
909	902
912	1177
1263	1195
1162	934
822	699

## Sheet: 4K
Fig 4K: Ki67 counts
WT	KO
727	205
519	167
572	259
458	142
369	316
412	139
622	309
561	282

[truncated: 34 more sheets: 4E, 4F, 5C, 5D, 5F, 6A, 6C, 6G, 6H, 7C, 7D, 7H, 8A, 8B, 8C, 8E, 8F, 8G, 8I, 8J …]
